# Supplementary material for: Evolutionary epidemiology of the monkeypox virus in Shandong Province during the post-global outbreak era
Source: Front Microbiol. 2025 Nov 7;16:1677051. doi: 10.3389/fmicb.2025.1677051 (PMC12637365; doi:10.3389/fmicb.2025.1677051)
Supplement: Supplementary file 2 [file Table_1.xlsx]

## Sheet: Sheet1
Table S1. Characterization of Co-infections in Mpox Cases Reported in Shandong, 2023-2024.
Basic Characteristics	HIV infection		c2	P value	Syphilis infection		c2	P value
	Yes	No			Yes	No
Age			-	0.211			-	0.06
≤19	1	0			0	1
20-29	5	13			1	14
30-39	12	18			12	17
≥40	6	4			1	6
Marital status			-	0.184			-	0.037
Unmarried	13	25			10	24
Married	8	11			2	14
Divorce	2	0			2	0
MSM			4.307	0.214			-	0.821
Yes	22	28			13	31
No	0	3			0	3
Unknown	1	4			1	4
Annotation:"-" indicates the use of Fisher's Exact Test.
