# Supplementary material for: Evolutionary epidemiology of the monkeypox virus in Shandong Province during the post-global outbreak era
Source: Front Microbiol. 2025 Nov 7;16:1677051. doi: 10.3389/fmicb.2025.1677051 (PMC12637365; doi:10.3389/fmicb.2025.1677051)
Supplement: Supplementary file 3 [file Table_2.xlsx]

## Sheet: Sheet1
Table S2. Lineage classification and sample collection details of 23 monkeypox virus genomes from Shandong Province.
Sequence Name	Sub-lineage	Collection date	Reads	Coverage	Accession No.
MPXV-SD-2023-10	E.3	August, 2023	23967224	1	C_AA109878.1
MPXV-SD-2023-13	C.1.1	June, 2023	23122758	1	C_AA109879.1
MPXV-SD-2023-18	C.1.1	July, 2023	24816408	1	C_AA109880.1
MPXV-SD-2023-19	E.3	August, 2023	26437404	1	C_AA109881.1
MPXV-SD-2023-21	C.1.1	September, 2023	23917030	1	C_AA109882.1
MPXV-SD-2023-23	E.3	August, 2023	27053034	1	C_AA109883.1
MPXV-SD-2023-24	C.1.1	August, 2023	29839882	1	C_AA109884.1
MPXV-SD-2023-25	E.3	September, 2023	27345282	1	C_AA109885.1
MPXV-SD-2023-26	E.3	September, 2023	24500138	1	C_AA109886.1
MPXV-SD-2023-27	C.1.1	September, 2023	24222770	1	C_AA109887.1
MPXV-SD-2023-28	C.1	October, 2023	23299588	1	C_AA109888.1
MPXV-SD-2023-29	C.1	December, 2023	27982938	1	C_AA109889.1
MPXV-SD-2023-34	E.3	September, 2023	22645122	1	C_AA109890.1
MPXV-SD-2023-37	E.3	September, 2023	23620910	1	C_AA109891.1
MPXV-SD-2023-45	E.3	August, 2023	29234824	1	C_AA109892.1
MPXV-SD-2023-49	E.3	July, 2023	26490218	1	C_AA109893.1
MPXV-SD-2024-01	C.1.1	December, 2023	29740746	1	C_AA109894.1
MPXV-SD-2024-04	C.1.1	March, 2024	28517436	1	C_AA109895.1
MPXV-SD-2024-07	C.1.1	March, 2024	29878376	1	C_AA109896.1
MPXV-SD-2024-14	E.3	July, 2024	26030038	1	C_AA109897.1
MPXV-SD-2024-16	C.1.1	Feburary, 2024	33122548	1	C_AA109898.1
MPXV-SD-2024-17	C.1.1	July, 2024	23741816	1	C_AA109899.1
MPXV-SD-2024-34	C.1.1	June, 2023	27006718	1	C_AA109900.1
