# Supplementary material for: Evolutionary epidemiology of the monkeypox virus in Shandong Province during the post-global outbreak era
Source: Front Microbiol. 2025 Nov 7;16:1677051. doi: 10.3389/fmicb.2025.1677051 (PMC12637365; doi:10.3389/fmicb.2025.1677051)
Supplement: Supplementary file 6 [file Table_5.xlsx]

## Sheet: Sheet1
No.	Encoding Proteins	Mutation	Frequency(2023)	Frequency(2024)	Function
1	OPG001	OPG001:S105L	16/16	7/7	Host interaction
2	OPG002	OPG002:S54F	16/16	7/7	Host interaction
3	OPG003	OPG003:D264N	16/16	7/7	Host interaction
4		OPG003:S188F	2/16	1/7	Host interaction
5	OPG023	OPG023:E601K	0/16	1/7	Host interaction
6		OPG023:R280K	0/16	4/7	Host interaction
7	OPG025	OPG025:P569S	0/16	0/7	Host interaction
8		OPG025:A423D	16/16	7/7	Host interaction
9	OPG029	OPG029:R141H	1/16	0/7	Host interaction
10	OPG034	OPG034:D59N	1/16	0/7	Host interaction
11	OPG036	OPG036:M1I	14/16	7/7	Host interaction
12	OPG047	OPG047:R48C	16/16	7/7	Host interaction
13	OPG049	OPG049:R199W	1/16	0/7	Surface protein
14	OPG053	OPG053:P78S	16/16	7/7	Surface protein
15	OPG055	OPG055:M32I	1/16	0/7	Host interaction
16	OPG056	OPG056:E125K	16/16	7/7	Surface protein
17	OPG057	OPG057:E353K	16/16	7/7	Surface protein
18	OPG061	OPG061:H27Y	0/16	4/7	Unknown
19	OPG071	OPG071:L108F	16/16	7/7	Transcription/Replication
20	OPG072	OPG072:D56N	16/16	7/7	Host interaction
21	OPG074	OPG074:R665C	16/16	7/7	Surface protein
22	OPG083	OPG083:E266K	1/16	0/7	Surface protein
23		OPG083:E186K	1/16	0/7	Surface protein
24	OPG084	OPG084:V444I	0/16	1/7	Transcription/Replication
25		OPG85:D426N	0/16	1/7	Host interaction
26	OPG092	OPG092:D196N	16/16	7/7	Surface protein
27		OPG092:E155K	0/16	5/7	Surface protein
28	OPG093	OPG093:S30L	16/16	7/7	Transcription/Replication
29		OPG093:D88N	16/16	7/7	Transcription/Replication
30	OPG094	OPG094:M142I	16/16	7/7	Surface protein
31	OPG098	OPG098:E162K	16/16	7/7	Surface protein
32	OPG105	OPG105:S734L	1/16	7/7	Transcription/Replication
33		OPG105:L1009F	0/16	1/7	Transcription/Replication
34	OPG108	OPG108:S205F	0/16	1/7	Surface protein
35	OPG109	OPG109:H740Y	16/16	7/7	Transcription/Replication
36	OPG110	OPG110:E29K	3/16	0/7	Transcription/Replication
37		OPG110:S66A	0/16	3/7	Transcription/Replication
38	OPG112	OPG112:E85K	1/16	0/7	Surface protein
39	OPG113	OPG113:H129Y	1/16	0/7	Transcription/Replication
40		OPG113:E817K	0/16	1/7	Transcription/Replication
41	OPG114	OPG114:D82N	0/16	1/7	Surface protein
42	OPG118	OPG118:K606E	16/16	7/7	Transcription/Replication
43	OPG120	OPG120:S244L	0/16	1/7	Surface protein
44	OPG124	OPG124:L16F	16/16	7/7	Transcription/Replication
45	OPG128	OPG128:S19F	1/16	0/7	Host interaction
46	OPG134	OPG134:N167N	1/16	0/7	Transcription/Replication
47	OPG136	OPG136:I416T	3/16	6/7	Surface protein
48		OPG136:D98N	16/16	7/7	Surface protein
49	OPG137	OPG137:R107C	0/16	5/7	Surface protein
50	OPG139	OPG139:A17T	16/16	7/7	Surface protein
51	OPG145	OPG145:E62K	16/16	7/7	Transcription/Replication
52		OPG145:R243Q	16/16	7/7	Transcription/Replication
53		OPG145:E435K	16/16	7/7	Transcription/Replication
54	OPG149	OPG149:M161I	0/16	1/7	Transcription/Replication
55	OPG150	OPG150:S307L	16/16	7/7	Transcription/Replication
56	OPG153	OPG153:E293Q	0/16	5/7	Surface protein
57	OPG159	OPG159:S3F	2/16	0/7	Unknown
58	OPG163	OPG163:D117N	2/16	0/7	Host interaction
59	OPG164	OPG164:S7L	9/16	1/7	Surface protein
60	OPG167	OPG167:D53N	1/16	0/7	Surface protein
61	OPG171	OPG171:E3K	1/16	0/7	Host interaction
62	OPG173	OPG173S44L	0/16	1/7	Unknown
63	OPG174	OPG174:W224*	0/16	1/7	Host interaction
64	OPG176	OPG176:S52L	14/16	7/7	Host interaction
65		OPG176:H221Y	16/16	7/7	Host interaction
66	OPG180	OPG180:D59N	14/16	7/7	Transcription/Replication
67	OPG193	OPG193:E111K	0/16	1/7	Host interaction
68		OPG193:L263F	16/16	7/7	Host interaction
69	OPG204	OPG204:G293*	1/16	0/7	Host interaction
70	OPG205	OPG205:E452K	1/16	1/7	Host interaction
71	OPG209	OPG209:R149Q	0/16	1/7	Unknown
72	OPG210	OPG210:A155V	1/16	0/7	Surface protein
73		OPG210:D209N	16/16	7/7	Surface protein
74		OPG210:P722S	16/16	7/7	Surface protein
75		OPG210:M1741I	16/16	7/7	Surface protein
76	OPG016	OPG016:R84K	16/16	7/7	Host interaction
77	OPG003	OPG003:S188F	16/16	7/7	Host interaction
78		OPG003:D264N	16/16	7/7	Host interaction
79	OPG002	OPG002:S54F	16/16	7/7	Host interaction
80	OPG001	OPG001:S105L	16/16	7/7	Host interaction
